# Supplementary material for: Urine-Derived Kidney Progenitor Cells in Cystinosis
Source: Cells. 2022 Apr 6;11(7):1245. doi: 10.3390/cells11071245 (PMC8997687; doi:10.3390/cells11071245)
Supplement: Supplementary file 1 [file cells-11-01245-s001.zip]

Archive with 1 entries (1 files):
- cells-1599823-supplementary.pdf
